# Supplementary material for: Meniscal attachment reconstruction combined with high tibial osteotomy in a patient with genu varum and posterior root injury of the lateral meniscus: a case report and brief review of the literature
Source: Front Surg. 2025 Dec 29;12:1719884. doi: 10.3389/fsurg.2025.1719884 (PMC12793105; doi:10.3389/fsurg.2025.1719884)
Supplement: Supplementary file 1 [file Supplementaryfile1.zip]

Archive with 7 entries (6 files):
- Supplementary Figure S1/
- Supplementary Figure S1/.DS_Store
- __MACOSX/Supplementary Figure S1/._.DS_Store
- Supplementary Figure S1/Supplementary Figure S1(B).jpg
- __MACOSX/Supplementary Figure S1/._Supplementary Figure S1(B).jpg
- Supplementary Figure S1/Supplementary Figure S1(A).jpg
- __MACOSX/Supplementary Figure S1/._Supplementary Figure S1(A).jpg
