# Supplementary material for: Meniscal attachment reconstruction combined with high tibial osteotomy in a patient with genu varum and posterior root injury of the lateral meniscus: a case report and brief review of the literature
Source: Front Surg. 2025 Dec 29;12:1719884. doi: 10.3389/fsurg.2025.1719884 (PMC12793105; doi:10.3389/fsurg.2025.1719884)
Supplement: Supplementary file 2 [file Supplementaryfile2.zip]

Archive with 11 entries (10 files):
- Supplementary Figure S2/
- Supplementary Figure S2/.DS_Store
- __MACOSX/Supplementary Figure S2/._.DS_Store
- Supplementary Figure S2/Supplementary Figure S2(A).jpg
- __MACOSX/Supplementary Figure S2/._Supplementary Figure S2(A).jpg
- Supplementary Figure S2/Supplementary Figure S2(D).jpg
- __MACOSX/Supplementary Figure S2/._Supplementary Figure S2(D).jpg
- Supplementary Figure S2/Supplementary Figure S2(B).jpg
- __MACOSX/Supplementary Figure S2/._Supplementary Figure S2(B).jpg
- Supplementary Figure S2/Supplementary Figure S2(C).jpg
- __MACOSX/Supplementary Figure S2/._Supplementary Figure S2(C).jpg
